# Supplementary material for: Schwann cell endosome CGRP signals elicit periorbital mechanical allodynia in mice
Source: Nat Commun. 2022 Feb 3;13:646. doi: 10.1038/s41467-022-28204-z (PMC8813987; doi:10.1038/s41467-022-28204-z)
Supplement: Supplementary file 9 — Supplementary Data 1 [file 41467_2022_28204_MOESM9_ESM.xlsx]

## Sheet: Figure 1c
		Bonferroni's multiple comparisons test	Mean Diff,	95,00% CI of diff,		Summary	Adjusted P Value
	Male
		BL
		Control veh vs. Control CGRP	-0.0376	-0,08985 to 0,01465		ns	0.3383
		Control veh vs. PLP1 Cre + RAMP1 CGRP	-0.03755	-0,08980 to 0,01470		ns	0.3403
		Control veh vs. PLP1 Cre + RAMP1 veh	-0.0375	-0,08975 to 0,01475		ns	0.3422
		Control CGRP vs. PLP1 Cre + RAMP1 CGRP	5e-05	-0,05220 to 0,05230		ns	>0,9999
		Control CGRP vs. PLP1 Cre + RAMP1 veh	0.0001	-0,05215 to 0,05235		ns	>0,9999
		PLP1 Cre + RAMP1 CGRP vs. PLP1 Cre + RAMP1 veh	5e-05	-0,05220 to 0,05230		ns	>0,9999
		0.5
		Control veh vs. Control CGRP	0.2525	0,2003 to 0,3047		****	<0,0001
		Control veh vs. PLP1 Cre + RAMP1 CGRP	0.02	-0,03225 to 0,07225		ns	>0,9999
		Control veh vs. PLP1 Cre + RAMP1 veh	-0.0175	-0,06975 to 0,03475		ns	>0,9999
		Control CGRP vs. PLP1 Cre + RAMP1 CGRP	-0.2325	-0,2847 to -0,1803		****	<0,0001
		Control CGRP vs. PLP1 Cre + RAMP1 veh	-0.27	-0,3222 to -0,2178		****	<0,0001
		PLP1 Cre + RAMP1 CGRP vs. PLP1 Cre + RAMP1 veh	-0.0375	-0,08975 to 0,01475		ns	0.3422
		1
		Control veh vs. Control CGRP	0.3958	0,3435 to 0,4480		****	<0,0001
		Control veh vs. PLP1 Cre + RAMP1 CGRP	0.091	0,03875 to 0,1432		****	<0,0001
		Control veh vs. PLP1 Cre + RAMP1 veh	-0.03	-0,08225 to 0,02225		ns	0.763
		Control CGRP vs. PLP1 Cre + RAMP1 CGRP	-0.3048	-0,3570 to -0,2525		****	<0,0001
		Control CGRP vs. PLP1 Cre + RAMP1 veh	-0.4258	-0,4780 to -0,3735		****	<0,0001
		PLP1 Cre + RAMP1 CGRP vs. PLP1 Cre + RAMP1 veh	-0.121	-0,1732 to -0,06875		****	<0,0001
		2
		Control veh vs. Control CGRP	0.4195	0,3673 to 0,4717		****	<0,0001
		Control veh vs. PLP1 Cre + RAMP1 CGRP	0.09425	0,04200 to 0,1465		****	<0,0001
		Control veh vs. PLP1 Cre + RAMP1 veh	-0.025	-0,07725 to 0,02725		ns	>0,9999
		Control CGRP vs. PLP1 Cre + RAMP1 CGRP	-0.3253	-0,3775 to -0,2730		****	<0,0001
		Control CGRP vs. PLP1 Cre + RAMP1 veh	-0.4445	-0,4967 to -0,3923		****	<0,0001
		PLP1 Cre + RAMP1 CGRP vs. PLP1 Cre + RAMP1 veh	-0.1193	-0,1715 to -0,06700		****	<0,0001
		4
		Control veh vs. Control CGRP	0.0715	0,01925 to 0,1237		**	0.0021
		Control veh vs. PLP1 Cre + RAMP1 CGRP	0.07725	0,02500 to 0,1295		***	0.0007
		Control veh vs. PLP1 Cre + RAMP1 veh	-0.0375	-0,08975 to 0,01475		ns	0.3422
		Control CGRP vs. PLP1 Cre + RAMP1 CGRP	0.00575	-0,04650 to 0,05800		ns	>0,9999
		Control CGRP vs. PLP1 Cre + RAMP1 veh	-0.109	-0,1612 to -0,05675		****	<0,0001
		PLP1 Cre + RAMP1 CGRP vs. PLP1 Cre + RAMP1 veh	-0.1148	-0,1670 to -0,06250		****	<0,0001
		6
		Control veh vs. Control CGRP	-0.0275	-0,07975 to 0,02475		ns	0.9708
		Control veh vs. PLP1 Cre + RAMP1 CGRP	-0.0175	-0,06975 to 0,03475		ns	>0,9999
		Control veh vs. PLP1 Cre + RAMP1 veh	-0.0375	-0,08975 to 0,01475		ns	0.3422
		Control CGRP vs. PLP1 Cre + RAMP1 CGRP	0.01	-0,04225 to 0,06225		ns	>0,9999
		Control CGRP vs. PLP1 Cre + RAMP1 veh	-0.01	-0,06225 to 0,04225		ns	>0,9999
		PLP1 Cre + RAMP1 CGRP vs. PLP1 Cre + RAMP1 veh	-0.02	-0,07225 to 0,03225		ns	>0,9999
	Female
		Bonferroni's multiple comparisons test	Mean Diff,	95,00% CI of diff,		Summary	Adjusted P Value
		BL
		Control veh vs. PLP1 Cre + RAMP1 CGRP	-0.0177	-0,1181 to 0,08269		ns	>0,9999
		Control veh vs. PLP1 Cre + RAMP1 veh	0.008	-0,09239 to 0,1084		ns	>0,9999
		Control veh vs. Control CGRP	-0.038	-0,1384 to 0,06239		ns	>0,9999
		PLP1 Cre + RAMP1 CGRP vs. PLP1 Cre + RAMP1 veh	0.0257	-0,07469 to 0,1261		ns	>0,9999
		PLP1 Cre + RAMP1 CGRP vs. Control CGRP	-0.0203	-0,1207 to 0,08009		ns	>0,9999
		PLP1 Cre + RAMP1 veh vs. Control CGRP	-0.046	-0,1464 to 0,05439		ns	>0,9999
		0.5
		Control veh vs. PLP1 Cre + RAMP1 CGRP	0.05713	-0,04327 to 0,1575		ns	>0,9999
		Control veh vs. PLP1 Cre + RAMP1 veh	0.005	-0,09539 to 0,1054		ns	>0,9999
		Control veh vs. Control CGRP	0.2606	0,1602 to 0,3610		****	<0,0001
		PLP1 Cre + RAMP1 CGRP vs. PLP1 Cre + RAMP1 veh	-0.05213	-0,1525 to 0,04827		ns	>0,9999
		PLP1 Cre + RAMP1 CGRP vs. Control CGRP	0.2035	0,1031 to 0,3039		****	<0,0001
		PLP1 Cre + RAMP1 veh vs. Control CGRP	0.2556	0,1552 to 0,3560		****	<0,0001
		1
		Control veh vs. PLP1 Cre + RAMP1 CGRP	0.08088	-0,01952 to 0,1813		ns	0.3465
		Control veh vs. PLP1 Cre + RAMP1 veh	0.027	-0,07339 to 0,1274		ns	>0,9999
		Control veh vs. Control CGRP	0.4825	0,3821 to 0,5829		****	<0,0001
		PLP1 Cre + RAMP1 CGRP vs. PLP1 Cre + RAMP1 veh	-0.05388	-0,1543 to 0,04652		ns	>0,9999
		PLP1 Cre + RAMP1 CGRP vs. Control CGRP	0.4016	0,3012 to 0,5020		****	<0,0001
		PLP1 Cre + RAMP1 veh vs. Control CGRP	0.4555	0,3551 to 0,5559		****	<0,0001
		2
		Control veh vs. PLP1 Cre + RAMP1 CGRP	0.079	-0,02139 to 0,1794		ns	0.4104
		Control veh vs. PLP1 Cre + RAMP1 veh	0.0035	-0,09689 to 0,1039		ns	>0,9999
		Control veh vs. Control CGRP	0.4719	0,3715 to 0,5723		****	<0,0001
		PLP1 Cre + RAMP1 CGRP vs. PLP1 Cre + RAMP1 veh	-0.0755	-0,1759 to 0,02489		ns	0.5586
		PLP1 Cre + RAMP1 CGRP vs. Control CGRP	0.3929	0,2925 to 0,4933		****	<0,0001
		PLP1 Cre + RAMP1 veh vs. Control CGRP	0.4684	0,3680 to 0,5688		****	<0,0001
		4
		Control veh vs. PLP1 Cre + RAMP1 CGRP	0.05888	-0,04152 to 0,1593		ns	>0,9999
		Control veh vs. PLP1 Cre + RAMP1 veh	0.01395	-0,08644 to 0,1143		ns	>0,9999
		Control veh vs. Control CGRP	0.2818	0,1814 to 0,3821		****	<0,0001
		PLP1 Cre + RAMP1 CGRP vs. PLP1 Cre + RAMP1 veh	-0.04493	-0,1453 to 0,05547		ns	>0,9999
		PLP1 Cre + RAMP1 CGRP vs. Control CGRP	0.2229	0,1225 to 0,3233		****	<0,0001
		PLP1 Cre + RAMP1 veh vs. Control CGRP	0.2678	0,1674 to 0,3682		****	<0,0001
		6
		Control veh vs. PLP1 Cre + RAMP1 CGRP	-0.0265	-0,1269 to 0,07389		ns	>0,9999
		Control veh vs. PLP1 Cre + RAMP1 veh	-0.0001	-0,1005 to 0,1003		ns	>0,9999
		Control veh vs. Control CGRP	-0.0065	-0,1069 to 0,09389		ns	>0,9999
		PLP1 Cre + RAMP1 CGRP vs. PLP1 Cre + RAMP1 veh	0.0264	-0,07399 to 0,1268		ns	>0,9999
		PLP1 Cre + RAMP1 CGRP vs. Control CGRP	0.02	-0,08039 to 0,1204		ns	>0,9999
		PLP1 Cre + RAMP1 veh vs. Control CGRP	-0.0064	-0,1068 to 0,09399		ns	>0,9999

## Sheet: Figure 1 e
	Bonferroni's multiple comparisons test	Mean Diff,	95,00% CI of diff,		Summary	Adjusted P Value
	BL
	veh male vs. CGRP male	-0.01188	-0,07984 to 0,05609		ns	>0,9999
	veh male vs. Veh female	0.02025	-0,04772 to 0,08822		ns	>0,9999
	veh male vs. CGRP female	-0.01675	-0,08472 to 0,05122		ns	>0,9999
	CGRP male vs. Veh female	0.03213	-0,03584 to 0,1001		ns	>0,9999
	CGRP male vs. CGRP female	-0.004875	-0,07284 to 0,06309		ns	>0,9999
	Veh female vs. CGRP female	-0.037	-0,1050 to 0,03097		ns	>0,9999
	0.5
	veh male vs. CGRP male	0.1784	0,1104 to 0,2463		****	<0,0001
	veh male vs. Veh female	0.01013	-0,05784 to 0,07809		ns	>0,9999
	veh male vs. CGRP female	0.2158	0,1478 to 0,2837		****	<0,0001
	CGRP male vs. Veh female	-0.1683	-0,2362 to -0,1003		****	<0,0001
	CGRP male vs. CGRP female	0.03738	-0,03059 to 0,1053		ns	>0,9999
	Veh female vs. CGRP female	0.2056	0,1377 to 0,2736		****	<0,0001
	1
	veh male vs. CGRP male	0.4321	0,3642 to 0,5001		****	<0,0001
	veh male vs. Veh female	-0.02025	-0,08822 to 0,04772		ns	>0,9999
	veh male vs. CGRP female	0.409	0,3410 to 0,4770		****	<0,0001
	CGRP male vs. Veh female	-0.4524	-0,5203 to -0,3844		****	<0,0001
	CGRP male vs. CGRP female	-0.02313	-0,09109 to 0,04484		ns	>0,9999
	Veh female vs. CGRP female	0.4293	0,3613 to 0,4972		****	<0,0001
	2
	veh male vs. CGRP male	0.4515	0,3835 to 0,5195		****	<0,0001
	veh male vs. Veh female	0.01012	-0,05784 to 0,07809		ns	>0,9999
	veh male vs. CGRP female	0.4735	0,4055 to 0,5415		****	<0,0001
	CGRP male vs. Veh female	-0.4414	-0,5093 to -0,3734		****	<0,0001
	CGRP male vs. CGRP female	0.022	-0,04597 to 0,08997		ns	>0,9999
	Veh female vs. CGRP female	0.4634	0,3954 to 0,5313		****	<0,0001
	4
	veh male vs. CGRP male	0.1573	0,08928 to 0,2252		****	<0,0001
	veh male vs. Veh female	-0.01012	-0,07809 to 0,05784		ns	>0,9999
	veh male vs. CGRP female	0.2079	0,1399 to 0,2758		****	<0,0001
	CGRP male vs. Veh female	-0.1674	-0,2353 to -0,09941		****	<0,0001
	CGRP male vs. CGRP female	0.05063	-0,01734 to 0,1186		ns	0.5945
	Veh female vs. CGRP female	0.218	0,1500 to 0,2860		****	<0,0001
	6
	veh male vs. CGRP male	0.03875	-0,02922 to 0,1067		ns	>0,9999
	veh male vs. Veh female	0	-0,06797 to 0,06797		ns	>0,9999
	veh male vs. CGRP female	0.027	-0,04097 to 0,09497		ns	>0,9999
	CGRP male vs. Veh female	-0.03875	-0,1067 to 0,02922		ns	>0,9999
	CGRP male vs. CGRP female	-0.01175	-0,07972 to 0,05622		ns	>0,9999
	Veh female vs. CGRP female	0.027	-0,04097 to 0,09497		ns	>0,9999

## Sheet: Figure 1f
	Bonferroni's multiple comparisons test	Mean Diff,	95,00% CI of diff,		Summary	Adjusted P Value
	BL
	control veh vs. Control CGRP	0.03262	-0,03304 to 0,09829		ns	>0,9999
	control veh vs. PLP1 Cre + RAMP1 CGRP	0.03262	-0,03304 to 0,09829		ns	>0,9999
	control veh vs. PLP1 Cre + RAMP1 veh	0.007	-0,05866 to 0,07266		ns	>0,9999
	Control CGRP vs. PLP1 Cre + RAMP1 CGRP	0	-0,06566 to 0,06566		ns	>0,9999
	Control CGRP vs. PLP1 Cre + RAMP1 veh	-0.02563	-0,09129 to 0,04004		ns	>0,9999
	PLP1 Cre + RAMP1 CGRP vs. PLP1 Cre + RAMP1 veh	-0.02563	-0,09129 to 0,04004		ns	>0,9999
	0.5
	control veh vs. Control CGRP	0.2655	0,1998 to 0,3312		****	<0,0001
	control veh vs. PLP1 Cre + RAMP1 CGRP	0.04513	-0,02054 to 0,1108		ns	0.4098
	control veh vs. PLP1 Cre + RAMP1 veh	0.01675	-0,04891 to 0,08241		ns	>0,9999
	Control CGRP vs. PLP1 Cre + RAMP1 CGRP	-0.2204	-0,2860 to -0,1547		****	<0,0001
	Control CGRP vs. PLP1 Cre + RAMP1 veh	-0.2488	-0,3144 to -0,1831		****	<0,0001
	PLP1 Cre + RAMP1 CGRP vs. PLP1 Cre + RAMP1 veh	-0.02838	-0,09404 to 0,03729		ns	>0,9999
	1
	control veh vs. Control CGRP	0.5414	0,4757 to 0,6070		****	<0,0001
	control veh vs. PLP1 Cre + RAMP1 CGRP	0.06275	-0,002911 to 0,1284		ns	0.0697
	control veh vs. PLP1 Cre + RAMP1 veh	0.011	-0,05466 to 0,07666		ns	>0,9999
	Control CGRP vs. PLP1 Cre + RAMP1 CGRP	-0.4786	-0,5443 to -0,4130		****	<0,0001
	Control CGRP vs. PLP1 Cre + RAMP1 veh	-0.5304	-0,5960 to -0,4647		****	<0,0001
	PLP1 Cre + RAMP1 CGRP vs. PLP1 Cre + RAMP1 veh	-0.05175	-0,1174 to 0,01391		ns	0.2211
	2
	control veh vs. Control CGRP	0.5228	0,4571 to 0,5884		****	<0,0001
	control veh vs. PLP1 Cre + RAMP1 CGRP	0.0835	0,01784 to 0,1492		**	0.0051
	control veh vs. PLP1 Cre + RAMP1 veh	0.02163	-0,04404 to 0,08729		ns	>0,9999
	Control CGRP vs. PLP1 Cre + RAMP1 CGRP	-0.4393	-0,5049 to -0,3736		****	<0,0001
	Control CGRP vs. PLP1 Cre + RAMP1 veh	-0.5011	-0,5668 to -0,4355		****	<0,0001
	PLP1 Cre + RAMP1 CGRP vs. PLP1 Cre + RAMP1 veh	-0.06188	-0,1275 to 0,003786		ns	0.0769
	4
	control veh vs. Control CGRP	0.2754	0,2097 to 0,3410		****	<0,0001
	control veh vs. PLP1 Cre + RAMP1 CGRP	0.048	-0,01766 to 0,1137		ns	0.3158
	control veh vs. PLP1 Cre + RAMP1 veh	0.023	-0,04266 to 0,08866		ns	>0,9999
	Control CGRP vs. PLP1 Cre + RAMP1 CGRP	-0.2274	-0,2930 to -0,1617		****	<0,0001
	Control CGRP vs. PLP1 Cre + RAMP1 veh	-0.2524	-0,3180 to -0,1867		****	<0,0001
	PLP1 Cre + RAMP1 CGRP vs. PLP1 Cre + RAMP1 veh	-0.025	-0,09066 to 0,04066		ns	>0,9999
	6
	control veh vs. Control CGRP	0.063	-0,002661 to 0,1287		ns	0.0678
	control veh vs. PLP1 Cre + RAMP1 CGRP	0.03263	-0,03304 to 0,09829		ns	>0,9999
	control veh vs. PLP1 Cre + RAMP1 veh	0.05313	-0,01254 to 0,1188		ns	0.1931
	Control CGRP vs. PLP1 Cre + RAMP1 CGRP	-0.03037	-0,09604 to 0,03529		ns	>0,9999
	Control CGRP vs. PLP1 Cre + RAMP1 veh	-0.009875	-0,07554 to 0,05579		ns	>0,9999
	PLP1 Cre + RAMP1 CGRP vs. PLP1 Cre + RAMP1 veh	0.0205	-0,04516 to 0,08616		ns	>0,9999

## Sheet: Figure 1g
		Bonferroni's multiple comparisons test	Mean Diff,	95,00% CI of diff,		Summary	Adjusted P Value
		BL
		control veh vs. control CGRP	0.0575	-0,09598 to 0,2110		ns	>0,9999
		control veh vs. PLP1 Cre + RAMP1 CGRP	-0.0225	-0,1760 to 0,1310		ns	>0,9999
		control veh vs. PLP1 Cre + RAMP1 veh	-0.03	-0,1835 to 0,1235		ns	>0,9999
		control CGRP vs. PLP1 Cre + RAMP1 CGRP	-0.08	-0,2335 to 0,07348		ns	0.9952
		control CGRP vs. PLP1 Cre + RAMP1 veh	-0.0875	-0,2410 to 0,06598		ns	0.7791
		PLP1 Cre + RAMP1 CGRP vs. PLP1 Cre + RAMP1 veh	-0.0075	-0,1610 to 0,1460		ns	>0,9999
		0.5
		control veh vs. control CGRP	0.5458	0,3923 to 0,6992		****	<0,0001
		control veh vs. PLP1 Cre + RAMP1 CGRP	0.5438	0,3903 to 0,6972		****	<0,0001
		control veh vs. PLP1 Cre + RAMP1 veh	-0.0175	-0,1710 to 0,1360		ns	>0,9999
		control CGRP vs. PLP1 Cre + RAMP1 CGRP	-0.002	-0,1555 to 0,1515		ns	>0,9999
		control CGRP vs. PLP1 Cre + RAMP1 veh	-0.5633	-0,7167 to -0,4098		****	<0,0001
		PLP1 Cre + RAMP1 CGRP vs. PLP1 Cre + RAMP1 veh	-0.5613	-0,7147 to -0,4078		****	<0,0001
		1
		control veh vs. control CGRP	0.8279	0,6744 to 0,9814		****	<0,0001
		control veh vs. PLP1 Cre + RAMP1 CGRP	0.9971	0,8436 to 1,151		****	<0,0001
		control veh vs. PLP1 Cre + RAMP1 veh	0.0075	-0,1460 to 0,1610		ns	>0,9999
		control CGRP vs. PLP1 Cre + RAMP1 CGRP	0.1693	0,01577 to 0,3227		*	0.0222
		control CGRP vs. PLP1 Cre + RAMP1 veh	-0.8204	-0,9739 to -0,6669		****	<0,0001
		PLP1 Cre + RAMP1 CGRP vs. PLP1 Cre + RAMP1 veh	-0.9896	-1,143 to -0,8361		****	<0,0001
		2
		control veh vs. control CGRP	0.8743	0,7208 to 1,028		****	<0,0001
		control veh vs. PLP1 Cre + RAMP1 CGRP	0.9756	0,8221 to 1,129		****	<0,0001
		control veh vs. PLP1 Cre + RAMP1 veh	-0.05	-0,2035 to 0,1035		ns	>0,9999
		control CGRP vs. PLP1 Cre + RAMP1 CGRP	0.1014	-0,05210 to 0,2549		ns	0.4778
		control CGRP vs. PLP1 Cre + RAMP1 veh	-0.9243	-1,078 to -0,7708		****	<0,0001
		PLP1 Cre + RAMP1 CGRP vs. PLP1 Cre + RAMP1 veh	-1.026	-1,179 to -0,8721		****	<0,0001
		4
		control veh vs. control CGRP	0.4833	0,3298 to 0,6367		****	<0,0001
		control veh vs. PLP1 Cre + RAMP1 CGRP	0.4598	0,3063 to 0,6132		****	<0,0001
		control veh vs. PLP1 Cre + RAMP1 veh	-0.0225	-0,1760 to 0,1310		ns	>0,9999
		control CGRP vs. PLP1 Cre + RAMP1 CGRP	-0.0235	-0,1770 to 0,1300		ns	>0,9999
		control CGRP vs. PLP1 Cre + RAMP1 veh	-0.5058	-0,6592 to -0,3523		****	<0,0001
		PLP1 Cre + RAMP1 CGRP vs. PLP1 Cre + RAMP1 veh	-0.4823	-0,6357 to -0,3288		****	<0,0001
		6
		control veh vs. control CGRP	0.03	-0,1235 to 0,1835		ns	>0,9999
		control veh vs. PLP1 Cre + RAMP1 CGRP	0.005	-0,1485 to 0,1585		ns	>0,9999
		control veh vs. PLP1 Cre + RAMP1 veh	0.0025	-0,1510 to 0,1560		ns	>0,9999
		control CGRP vs. PLP1 Cre + RAMP1 CGRP	-0.025	-0,1785 to 0,1285		ns	>0,9999
		control CGRP vs. PLP1 Cre + RAMP1 veh	-0.0275	-0,1810 to 0,1260		ns	>0,9999
		PLP1 Cre + RAMP1 CGRP vs. PLP1 Cre + RAMP1 veh	-0.0025	-0,1560 to 0,1510		ns	>0,9999

## Sheet: Figure 2a
	Bonferroni's multiple comparisons test	Mean Diff,	95,00% CI of diff,		Summary	Adjusted P Value
	veh vs. 10	-16.39	-21,34 to -11,43		****	<0,0001
	veh vs. 50	-25.53	-30,48 to -20,57		****	<0,0001
	veh vs. 100	-38.4	-43,35 to -33,45		****	<0,0001

## Sheet: Figure 2b
	Bonferroni's multiple comparisons test	Mean Diff,	95,00% CI of diff,		Summary
	BL
	10 vs. veh	0.06125	-0,05825 to 0,1807		ns
	50 vs. veh	-0.0265	-0,1460 to 0,09300		ns
	100 vs. veh	0.007	-0,1125 to 0,1265		ns
	0.5
	10 vs. veh	-0.016	-0,1355 to 0,1035		ns
	50 vs. veh	-0.4256	-0,5451 to -0,3061		****
	100 vs. veh	-0.2298	-0,3492 to -0,1103		****
	1
	10 vs. veh	-0.04775	-0,1672 to 0,07175		ns
	50 vs. veh	-0.5395	-0,6590 to -0,4200		****
	100 vs. veh	-0.4581	-0,5776 to -0,3386		****
	2
	10 vs. veh	-0.1945	-0,3140 to -0,07500		****
	50 vs. veh	-0.5439	-0,6634 to -0,4244		****
	100 vs. veh	-0.4833	-0,6027 to -0,3638		****
	4
	10 vs. veh	-0.1039	-0,2234 to 0,01562		ns
	50 vs. veh	-0.4115	-0,5310 to -0,2920		****
	100 vs. veh	-0.305	-0,4245 to -0,1855		****
	6
	10 vs. veh	-0.06288	-0,1824 to 0,05662		ns
	50 vs. veh	-0.1489	-0,2684 to -0,02938		**
	100 vs. veh	-0.02388	-0,1434 to 0,09562		ns

## Sheet: Figure 2c
	Bonferroni's multiple comparisons test	Mean Diff,	95,00% CI of diff,		Summary	Adjusted P Value
	veh trpv1+/+ vs. trpv1+/+	-21.55	-26,92 to -16,18		****	<0,0001
	veh trpv1+/+ vs. veh trpv1-/-	-0.7375	-6,106 to 4,631		ns	>0,9999
	veh trpv1+/+ vs. trpv1-/-	-1.131	-6,499 to 4,237		ns	>0,9999
	trpv1+/+ vs. veh trpv1-/-	20.81	15,45 to 26,18		****	<0,0001
	trpv1+/+ vs.trpv1 -/-	20.42	15,05 to 25,79		****	<0,0001
	veh trpv1-/- vs. trpv1-/-	-0.3938	-5,762 to 4,974		ns	>0,9999

## Sheet: Figure 2d
	Bonferroni's multiple comparisons test	Mean Diff,	95,00% CI of diff,		Summary
	BL
	+/+ vs. veh +/+	0.028	-0,08845 to 0,1444		ns
	veh-/- vs. veh +/+	0.06113	-0,05532 to 0,1776		ns
	-/- vs. veh +/+	0.04913	-0,06732 to 0,1656		ns
	veh-/- vs. +/+	0.03313	-0,08332 to 0,1496		ns
	-/- vs. +/+	0.02112	-0,09532 to 0,1376		ns
	-/- vs. veh-/-	-0.012	-0,1284 to 0,1044		ns
	0.5
	+/+ vs. veh +/+	-0.3141	-0,4306 to -0,1977		****
	veh-/- vs. veh +/+	0.0336	-0,08285 to 0,1500		ns
	-/- vs. veh +/+	0.02112	-0,09532 to 0,1376		ns
	veh-/- vs. +/+	0.3477	0,2313 to 0,4642		****
	-/- vs. +/+	0.3353	0,2188 to 0,4517		****
	-/- vs. veh-/-	-0.01248	-0,1289 to 0,1040		ns
	1
	+/+ vs. veh +/+	-0.5253	-0,6417 to -0,4088		****
	veh-/- vs. veh +/+	0.04585	-0,07060 to 0,1623		ns
	-/- vs. veh +/+	0.008375	-0,1081 to 0,1248		ns
	veh-/- vs. +/+	0.5711	0,4547 to 0,6875		****
	-/- vs. +/+	0.5336	0,4172 to 0,6501		****
	-/- vs. veh-/-	-0.03748	-0,1539 to 0,07897		ns
	2
	+/+ vs. veh +/+	-0.4921	-0,6086 to -0,3757		****
	veh-/- vs. veh +/+	0.08188	-0,03457 to 0,1983		ns
	-/- vs. veh +/+	0.05488	-0,06157 to 0,1713		ns
	veh-/- vs. +/+	0.574	0,4576 to 0,6904		****
	-/- vs. +/+	0.547	0,4306 to 0,6634		****
	-/- vs. veh-/-	-0.027	-0,1434 to 0,08945		ns
	4
	+/+ vs. veh +/+	-0.3988	-0,5152 to -0,2823		****
	veh-/- vs. veh +/+	0.0005	-0,1159 to 0,1169		ns
	-/- vs. veh +/+	0.02325	-0,09320 to 0,1397		ns
	veh-/- vs. +/+	0.3993	0,2828 to 0,5157		****
	-/- vs. +/+	0.422	0,3056 to 0,5384		****
	-/- vs. veh-/-	0.02275	-0,09370 to 0,1392		ns
	6
	+/+ vs. veh +/+	-0.1345	-0,2509 to -0,01805		**
	veh-/- vs. veh +/+	0.0425	-0,07395 to 0,1589		ns
	-/- vs. veh +/+	0.04662	-0,06982 to 0,1631		ns
	veh-/- vs. +/+	0.177	0,06055 to 0,2934		****
	-/- vs. +/+	0.1811	0,06468 to 0,2976		****
	-/- vs. veh-/-	0.004125	-0,1123 to 0,1206		ns

## Sheet: Figure 2e
		Bonferroni's multiple comparisons test	Mean Diff,	95,00% CI of diff,		Summary	Adjusted P Value
		veh vs. -	-25.5	-27,04 to -23,97		****	<0,0001	A-B
		veh vs. CPZ	-3.003	-4,541 to -1,464		***	0.0001	A-C
		- vs. CPZ	22.5	20,96 to 24,04		****	<0,0001	B-C

## Sheet: Figure 2f
	Bonferroni's multiple comparisons test	Mean Diff,	95,00% CI of diff,		Summary
	BL
	CPS vs. veh	0.04425	-0,1190 to 0,2075		ns
	CPZ vs. veh	0.029	-0,1343 to 0,1923		ns
	CPZ vs. CPS	-0.01525	-0,1785 to 0,1480		ns
	0.5
	CPS vs. veh	-0.2776	-0,4409 to -0,1143		****
	CPZ vs. veh	0.034	-0,1293 to 0,1973		ns
	CPZ vs. CPS	0.3116	0,1483 to 0,4749		****
	1
	CPS vs. veh	-0.478	-0,6413 to -0,3147		****
	CPZ vs. veh	0.04425	-0,1190 to 0,2075		ns
	CPZ vs. CPS	0.5223	0,3590 to 0,6855		****
	2
	CPS vs. veh	-0.4669	-0,6302 to -0,3036		****
	CPZ vs. veh	0.04888	-0,1144 to 0,2122		ns
	CPZ vs. CPS	0.5158	0,3525 to 0,6790		****
	4
	CPS vs. veh	-0.1611	-0,3244 to 0,002173		ns
	CPZ vs. veh	0.0161	-0,1472 to 0,1794		ns
	CPZ vs. CPS	0.1772	0,01393 to 0,3405		*
	6
	CPS vs. veh	-0.01563	-0,1789 to 0,1477		ns
	CPZ vs. veh	0.02	-0,1433 to 0,1833		ns
	CPZ vs. CPS	0.03563	-0,1277 to 0,1989		ns

[truncated: 103 more sheets: Figure 2g, Figure 2h, Figure 2i, Figure 2j, Figure 2k, Figure 2l, Figure 2m, Figure 2n, Figure 3a, Figure 3b, Figure 3c, Figure 3d, Figure 4b, Figure 4d, Figure 4h, Figure 4i, Figure 4j, Figure 4k, Figure 4l, Figure 5B …]
