# Supplementary material for: Schwann cell endosome CGRP signals elicit periorbital mechanical allodynia in mice
Source: Nat Commun. 2022 Feb 3;13:646. doi: 10.1038/s41467-022-28204-z (PMC8813987; doi:10.1038/s41467-022-28204-z)
Supplement: Supplementary file 11 — Source data file [file 41467_2022_28204_MOESM11_ESM.xlsx]

## Sheet: Figure 1a
		Relative Expression
		S100	CLR	RAMP1
	HSCs	1.36936e-07	1.71169e-08	1.09481e-09
		1.68587e-07	1.83455e-08	1.5483e-09
		1.57298e-07	1.71169e-08	5.1075e-10
		Relative Expression
		S100	CLR	RAMP1
	Sciatic Nerve - MSCs	3.32089e-06	2.40311e-06	1.42283e-08
		3.32089e-06	3.17092e-06	2.1566e-08
		3.0985e-06	3.17092e-06	2.1566e-08
		Relative Expression
		S100	CLR	RAMP1
	Trigeminal Nerve - MSCs	1.74555e-06	1.22179e-07	1.37996e-07
		2.5897e-06	1.64824e-07	1.29614e-07
		2.13476e-06	1.57892e-07	1.77214e-07
		2.6151e-06	2.44561e-07	1.61194e-07

## Sheet: Figure 1c 
Threshold (g) PMA		CGRP p.orb.		4-OHT p.orb.
Male
Control-Veh
Time (h)	Mouse #1	Mouse #2	Mouse #3	Mouse #4	Mouse #5	Mouse #6	Mouse #7	Mouse #8
BL	0.544	0.544	0.544	0.444	0.544	0.444	0.544	0.444
0.5	0.444	0.544	0.544	0.444	0.544	0.504	0.544	0.444
1	0.544	0.544	0.544	0.444	0.544	0.504	0.544	0.444
2	0.444	0.544	0.544	0.444	0.544	0.444	0.544	0.444
4	0.544	0.544	0.544	0.444	0.544	0.444	0.544	0.444
6	0.544	0.544	0.544	0.444	0.544	0.444	0.544	0.444
PLP-CreERT+/Ramp1 fl/fl-Veh
Time (h)	Mouse #1	Mouse #2	Mouse #3	Mouse #4	Mouse #5	Mouse #6	Mouse #7	Mouse #8
BL	0.544	0.544	0.544	0.544	0.544	0.544	0.544	0.544
0.5	0.444	0.544	0.544	0.544	0.444	0.544	0.544	0.544
1	0.544	0.544	0.544	0.544	0.544	0.544	0.544	0.544
2	0.444	0.544	0.544	0.544	0.444	0.544	0.544	0.544
4	0.544	0.544	0.544	0.544	0.544	0.544	0.544	0.544
6	0.544	0.544	0.544	0.544	0.544	0.544	0.544	0.544
Control-CGRP
Time (h)	Mouse #1	Mouse #2	Mouse #3	Mouse #4	Mouse #5	Mouse #6	Mouse #7	Mouse #8
BL	0.5444	0.544	0.544	0.544	0.5444	0.544	0.544	0.544
0.5	0.293	0.117	0.293	0.293	0.293	0.117	0.293	0.293
1	0.117	0.117	0.122	0.117	0.117	0.122	0.117	0.117
2	0.054	0.054	0.095	0.095	0.054	0.054	0.095	0.095
4	0.36	0.504	0.444	0.444	0.36	0.504	0.36	0.504
6	0.544	0.504	0.544	0.544	0.544	0.504	0.544	0.544
PLP-CreERT+/Ramp1 fl/fl-CGRP
Time (h)	Mouse #1	Mouse #2	Mouse #3	Mouse #4	Mouse #5	Mouse #6	Mouse #7	Mouse #8
BL	0.5444	0.544	0.544	0.544	0.544	0.544	0.544	0.544
0.5	0.504	0.444	0.444	0.504	0.504	0.444	0.504	0.504
1	0.444	0.444	0.36	0.444	0.444	0.36	0.444	0.444
2	0.444	0.444	0.36	0.41	0.41	0.36	0.36	0.41
4	0.444	0.444	0.444	0.444	0.41	0.36	0.444	0.444
6	0.544	0.504	0.544	0.504	0.504	0.544	0.504	0.544
Female
Control-Veh
Time (h)	Mouse #1	Mouse #2	Mouse #3	Mouse #4	Mouse #5	Mouse #6	Mouse #7	Mouse #8
BL	0.632	0.444	0.504	0.632	0.632	0.444	0.544	0.544
0.5	0.544	0.544	0.544	0.544	0.544	0.544	0.544	0.544
1	0.544	0.544	0.544	0.544	0.544	0.632	0.632	0.544
2	0.544	0.632	0.544	0.544	0.544	0.544	0.444	0.544
4	0.544	0.632	0.632	0.544	0.544	0.632	0.444	0.544
6	0.544	0.544	0.544	0.544	0.544	0.544	0.544	0.544
PLP-CreERT+/Ramp1 fl/fl-Veh
Time (h)	Mouse #1	Mouse #2	Mouse #3	Mouse #4	Mouse #5	Mouse #6	Mouse #7	Mouse #8
BL	0.544	0.544	0.544	0.504	0.544	0.544	0.544	0.544
0.5	0.544	0.544	0.544	0.504	0.544	0.544	0.544	0.544
1	0.544	0.544	0.544	0.504	0.544	0.544	0.544	0.544
2	0.544	0.544	0.544	0.504	0.544	0.544	0.544	0.544
4	0.544	0.504	0.444	0.5444	0.632	0.504	0.632	0.6
6	0.544	0.5444	0.544	0.544	0.544	0.5444	0.544	0.544
Control-CGRP
Time (h)	Mouse #1	Mouse #2	Mouse #3	Mouse #4	Mouse #5	Mouse #6	Mouse #7	Mouse #8
BL	0.632	0.632	0.444	0.632	0.632	0.632	0.632	0.444
0.5	0.293	0.293	0.2963	0.293	0.117	0.293	0.389	0.293
1	0.095	0.068	0.054	0.117	0.095	0.068	0.054	0.117
2	0.117	0.115	0.025	0.054	0.055	0.089	0.055	0.055
4	0.115	0.389	0.293	0.293	0.293	0.293	0.293	0.293
6	0.444	0.544	0.444	0.632	0.632	0.632	0.632	0.444
PLP-CreERT+/Ramp1 fl/fl-CGRP
Time (h)	Mouse #1	Mouse #2	Mouse #3	Mouse #4	Mouse #5	Mouse #6	Mouse #7	Mouse #8
BL	0.5444	0.5444	0.5444	0.5444	0.632	0.632	0.632	0.444
0.5	0.332	0.405	0.632	0.6	0.5	0.389	0.632	0.405
1	0.544	0.444	0.54	0.389	0.632	0.444	0.444	0.444
2	0.44	0.444	0.504	0.444	0.4	0.4	0.444	0.632
4	0.444	0.544	0.544	0.544	0.444	0.389	0.504	0.632
6	0.444	0.632	0.544	0.632	0.632	0.504	0.544	0.632

## Sheet: Figure 1d
		Rcoloc
		TN		SN
		Control	PLP-CreERT+/Ramp1 fl/fl	Control	PLP-CreERT+/Ramp1 fl/fl
		0.25	0.08	0.4	0.32
		0.58	0.2	0.21	0.39
		0.23	0.04	0.23	0.24
		0.37	0.21	0.3	0.32

## Sheet: Figure 1e
Threshold (g) PMA				CGRP i.p.
veh Male
Time (h)	Mouse #1	Mouse #2	Mouse #3	Mouse #4	Mouse #5	Mouse #6	Mouse #7	Mouse #8
BL	0.585	0.585	0.544	0.544	0.6	0.504	0.585	0.504
0.5	0.444	0.405	0.252	0.389	0.252	0.366	0.293	0.366
1	0.077	0.119	0.054	0.177	0.095	0.069	0.077	0.069
2	0.084	0.095	0.07	0.177	0.07	0.069	0.084	0.095
4	0.36	0.36	0.298	0.293	0.36	0.366	0.293	0.444
6	0.504	0.542	0.5	0.444	0.544	0.504	0.504	0.504
CGRP Male
Time (h)	Mouse #1	Mouse #2	Mouse #3	Mouse #4	Mouse #5	Mouse #6	Mouse #7	Mouse #8
BL	0.585	0.585	0.585	0.504	0.585	0.504	0.504	0.504
0.5	0.585	0.585	0.504	0.504	0.504	0.504	0.504	0.504
1	0.585	0.585	0.504	0.504	0.504	0.504	0.504	0.504
2	0.504	0.585	0.585	0.585	0.504	0.585	0.504	0.504
4	0.504	0.504	0.504	0.504	0.504	0.504	0.504	0.504
6	0.585	0.585	0.585	0.504	0.585	0.504	0.504	0.504
veh Female
Time (h)	Mouse #1	Mouse #2	Mouse #3	Mouse #4	Mouse #5	Mouse #6	Mouse #7	Mouse #8
BL	0.585	0.585	0.504	0.504	0.504	0.504	0.504	0.504
0.5	0.585	0.504	0.504	0.504	0.504	0.504	0.504	0.504
1	0.585	0.504	0.504	0.504	0.504	0.585	0.585	0.585
2	0.504	0.585	0.504	0.504	0.585	0.504	0.585	0.504
4	0.504	0.504	0.585	0.504	0.504	0.504	0.504	0.504
6	0.585	0.585	0.504	0.504	0.504	0.504	0.585	0.585
CGRP Female
Time (h)	Mouse #1	Mouse #2	Mouse #3	Mouse #4	Mouse #5	Mouse #6	Mouse #7	Mouse #8
BL	0.6	0.544	0.544	0.544	0.544	0.585	0.544	0.585
0.5	0.252	0.389	0.252	0.389	0.252	0.293	0.252	0.389
1	0.252	0.177	0.054	0.177	0.054	0.077	0.054	0.077
2	0.054	0.034	0.07	0.102	0.07	0.084	0.07	0.084
4	0.298	0.298	0.298	0.293	0.298	0.293	0.298	0.293
6	0.5	0.544	0.544	0.544	0.5	0.504	0.5	0.504

## Sheet: Figure 1f
Threshold (g) PMA		CGRP i.p.		4-OHT p.orb.
Male
Control-Veh
Time (h)	Mouse #1	Mouse #2	Mouse #3	Mouse #4	Mouse #5	Mouse #6	Mouse #7	Mouse #8
BL	0.6	0.6	0.504	0.6	0.544	0.6	0.544	0.544
0.5	0.544	0.544	0.504	0.544	0.632	0.544	0.632	0.632
1	0.544	0.544	0.585	0.544	0.632	0.544	0.632	0.632
2	0.544	0.544	0.585	0.544	0.632	0.544	0.632	0.632
4	0.544	0.544	0.632	0.544	0.632	0.632	0.544	0.544
6	0.544	0.544	0.585	0.544	0.632	0.544	0.632	0.632
PLP-CreERT+/Ramp1 fl/fl-Veh
Time (h)	Mouse #1	Mouse #2	Mouse #3	Mouse #4	Mouse #5	Mouse #6	Mouse #7	Mouse #8
BL	0.544	0.6	0.504	0.544	0.6	0.544	0.544	0.6
0.5	0.504	0.544	0.504	0.585	0.544	0.632	0.585	0.544
1	0.632	0.544	0.585	0.544	0.544	0.632	0.544	0.544
2	0.632	0.544	0.504	0.542	0.544	0.632	0.542	0.544
4	0.544	0.544	0.542	0.585	0.544	0.544	0.585	0.544
6	0.544	0.544	0.504	0.504	0.544	0.544	0.504	0.544
Control-CGRP
Time (h)	Mouse #1	Mouse #2	Mouse #3	Mouse #4	Mouse #5	Mouse #6	Mouse #7	Mouse #8
BL	0.504	0.585	0.504	0.504	0.585	0.504	0.585	0.504
0.5	0.36	0.238	0.293	0.293	0.238	0.444	0.293	0.293
1	0.044	0.034	0.055	0.055	0.034	0.044	0.034	0.026
2	0.034	0.102	0.095	0.034	0.034	0.044	0.055	0.077
4	0.117	0.444	0.36	0.444	0.102	0.36	0.293	0.293
6	0.504	0.504	0.544	0.504	0.504	0.504	0.504	0.585
PLP-CreERT+/Ramp1 fl/fl-CGRP
Time (h)	Mouse #1	Mouse #2	Mouse #3	Mouse #4	Mouse #5	Mouse #6	Mouse #7	Mouse #8
BL	0.504	0.504	0.585	0.504	0.585	0.585	0.504	0.504
0.5	0.504	0.504	0.585	0.504	0.585	0.585	0.504	0.444
1	0.504	0.585	0.585	0.504	0.444	0.585	0.504	0.444
2	0.585	0.504	0.504	0.504	0.444	0.504	0.504	0.44
4	0.504	0.542	0.585	0.504	0.504	0.585	0.504	0.504
6	0.504	0.585	0.585	0.504	0.585	0.585	0.504	0.544

## Sheet: Figure 1g
Threshold (g) Paw mechanical allodynia					CGRP i.p.		4-OHT p.orb.
Male
Control-Veh
Time (h)	Mouse #1	Mouse #2	Mouse #3	Mouse #4	Mouse #5	Mouse #6	Mouse #7	Mouse #8
BL	1.52	1.52	1.52	1.52	1.52	1.52	1.52	1.58
0.5	1.52	1.52	1.52	1.52	1.52	1.52	1.52	1.58
1	1.52	1.52	1.52	1.58	1.52	1.52	1.58	1.58
2	1.52	1.52	1.52	1.58	1.52	1.26	1.52	1.52
4	1.26	1.52	1.52	1.52	1.58	1.52	1.52	1.52
6	1.52	1.52	1.52	1.52	1.52	1.52	1.52	1.52
PLP-CreERT+/Ramp1 fl/fl-Veh
Time (h)	Mouse #1	Mouse #2	Mouse #3	Mouse #4	Mouse #5	Mouse #6	Mouse #7	Mouse #8
BL	1.58	1.58	1.58	1.58	1.52	1.58	1.52	1.52
0.5	1.58	1.58	1.58	1.58	1.58	1.58	1.52	1.36
1	1.58	1.58	1.52	1.52	1.52	1.52	1.52	1.52
2	1.58	1.58	1.58	1.58	1.58	1.58	1.52	1.36
4	1.52	1.58	1.58	1.58	1.26	1.58	1.52	1.52
6	1.52	1.58	1.58	1.58	1.52	1.58	1.26	1.52
Control-CGRP
Time (h)	Mouse #1	Mouse #2	Mouse #3	Mouse #4	Mouse #5	Mouse #6	Mouse #7	Mouse #8
BL	1.52	1.52	1.42	1.52	1.52	1.42	1.42	1.42
0.5	0.732	1.11	1.01	0.732	1.11	1.36	0.9	0.9
1	0.596	1.11	0.545	0.596	1.11	0.67	0.545	0.545
2	0.698	0.584	0.545	0.67	0.584	0.545	0.67	0.67
4	0.831	1.11	1.11	0.831	1.11	1.01	1.36	0.732
6	1.52	1.42	1.52	1.58	1.52	1.52	1.42	1.42
PLP-CreERT+/Ramp1 fl/fl-CGRP
Time (h)	Mouse #1	Mouse #2	Mouse #3	Mouse #4	Mouse #5	Mouse #6	Mouse #7	Mouse #8
BL	1.52	1.52	1.58	1.52	1.58	1.58	1.52	1.58
0.5	1.11	0.9	0.9	1.36	0.9	0.9	0.9	0.9
1	0.545	0.444	0.596	0.596	0.698	0.596	0.444	0.444
2	0.545	0.545	0.67	0.393	0.444	0.67	0.444	0.444
4	0.9	0.732	1.01	1.36	0.9	1.01	1.36	1.01
6	1.52	1.42	1.52	1.52	1.52	1.52	1.52	1.58

## Sheet: Figure 2a 
Nociception time (s)			CPS p.orb.
	Mouse #1	Mouse #2	Mouse #3	Mouse #4	Mouse #5	Mouse #6	Mouse #7	Mouse #8
Veh	1.8	1.9	1.7	0.9	2.8	2.8	4	4.9
CPS 10 pmol	14.9	15	15	17	18	21	25	26
CPS 50 pmol	24	25	25	26	28	31	31	35
CPS 100 pmol	35	36	38	39	41	45	46	48

## Sheet: Figure 2b
Threshold (g) PMA			CPS p.orb.
veh
Time (h)	Mouse #1	Mouse #2	Mouse #3	Mouse #4	Mouse #5	Mouse #6	Mouse #7	Mouse #8
BL	0.544	0.544	0.544	0.544	0.544	0.544	0.544	0.544
0.5	0.632	0.544	0.544	0.632	0.544	0.544	0.632	0.632
1	0.632	0.54	0.545	0.632	0.54	0.545	0.632	0.632
2	0.54	0.632	0.544	0.54	0.632	0.632	0.632	0.54
4	0.54	0.632	0.544	0.54	0.632	0.544	0.632	0.544
6	0.544	0.544	0.544	0.544	0.544	0.544	0.544	0.544
CPS 10 pmol
Time (h)	Mouse #1	Mouse #2	Mouse #3	Mouse #4	Mouse #5	Mouse #6	Mouse #7	Mouse #8
BL	0.633	0.544	0.632	0.632	0.633	0.632	0.504	0.632
0.5	0.632	0.544	0.544	0.544	0.632	0.544	0.504	0.632
1	0.632	0.444	0.544	0.544	0.632	0.444	0.444	0.632
2	0.238	0.444	0.444	0.444	0.238	0.252	0.632	0.444
4	0.36	0.444	0.544	0.544	0.36	0.389	0.632	0.504
6	0.544	0.544	0.44	0.389	0.504	0.632	0.544	0.252
CPS 50 pmol
Time (h)	Mouse #1	Mouse #2	Mouse #3	Mouse #4	Mouse #5	Mouse #6	Mouse #7	Mouse #8
BL	0.632	0.544	0.504	0.632	0.504	0.544	0.504	0.544
0.5	0.405	0.36	0.293	0.444	0.444	0.238	0.444	0.238
1	0.102	0.102	0.122	0.177	0.095	0.095	0.102	0.238
2	0.068	0.084	0.044	0.238	0.055	0.055	0.044	0.238
4	0.144	0.36	0.36	0.102	0.252	0.389	0.117	0.444
6	0.504	0.544	0.544	0.444	0.405	0.544	0.544	0.632
CPS 100 pmol
Time (h)	Mouse #1	Mouse #2	Mouse #3	Mouse #4	Mouse #5	Mouse #6	Mouse #7	Mouse #8
BL	0.544	0.444	0.544	0.544	0.544	0.632	0.444	0.444
0.5	0.117	0.117	0.293	0.117	0.293	0.055	0.055	0.252
1	0.068	0.044	0.034	0.043	0.068	0.044	0.055	0.026
2	0.054	0.026	0.054	0.034	0.026	0.026	0.095	0.026
4	0.119	0.293	0.119	0.252	0.026	0.119	0.293	0.095
6	0.36	0.332	0.504	0.544	0.252	0.332	0.293	0.544

## Sheet: Foglio 2c
Nociception time (s)			CPS p.orb.
	Mouse #1	Mouse #2	Mouse #3	Mouse #4	Mouse #5	Mouse #6	Mouse #7	Mouse #8
TRPV1+/+ Veh	1.3	1.27	1.27	1.49	2.28	2.27	2.35	3.87
TRPV1-/- Veh	1.91	1.91	1.92	2.95	2.98	3	2.91	3.97
TRPV1+/+ CPS	33	31.13	29.07	24.16	23.5	19.9	15.24	12.51
TRPV1-/- CPS	1.6	1.69	2.9	3.1	2.9	3.8	4.18	4.98

## Sheet: Figure 2d
Threshold (g) PMA			CPS p.orb.
Trpv1+/+ Veh
Time (h)	Mouse #1	Mouse #2	Mouse #3	Mouse #4	Mouse #5	Mouse #6	Mouse #7	Mouse #8
BL	0.544	0.544	0.544	0.544	0.544	0.544	0.544	0.544
0.5	0.632	0.544	0.544	0.544	0.544	0.632	0.632	0.504
1	0.632	0.54	0.545	0.54	0.632	0.54	0.545	0.504
2	0.54	0.632	0.44	0.504	0.632	0.632	0.389	0.632
4	0.54	0.632	0.544	0.632	0.632	0.632	0.444	0.632
6	0.544	0.544	0.544	0.544	0.544	0.544	0.544	0.544
Trpv1-/- Veh
Time (h)	Mouse #1	Mouse #2	Mouse #3	Mouse #4	Mouse #5	Mouse #6	Mouse #7	Mouse #8
BL	0.633	0.544	0.632	0.632	0.504	0.632	0.632	0.632
0.5	0.632	0.544	0.6332	0.6332	0.504	0.632	0.6332	0.6332
1	0.632	0.544	0.6332	0.6332	0.504	0.632	0.6332	0.6332
2	0.632	0.632	0.632	0.632	0.632	0.632	0.632	0.632
4	0.544	0.544	0.632	0.444	0.632	0.632	0.632	0.632
6	0.544	0.544	0.632	0.632	0.632	0.444	0.632	0.632
Trpv1+/+ CPS
Time (h)	Mouse #1	Mouse #2	Mouse #3	Mouse #4	Mouse #5	Mouse #6	Mouse #7	Mouse #8
BL	0.544	0.544	0.632	0.544	0.544	0.632	0.632	0.504
0.5	0.444	0.238	0.119	0.117	0.389	0.117	0.095	0.544
1	0.054	0.026	0.026	0.034	0.034	0.034	0.034	0.034
2	0.095	0.034	0.095	0.068	0.043	0.043	0.043	0.043
4	0.444	0.144	0.095	0.117	0.117	0.193	0.095	0.293
6	0.444	0.444	0.36	0.504	0.504	0.238	0.238	0.544
Trpv1-/- CPS
Time (h)	Mouse #1	Mouse #2	Mouse #3	Mouse #4	Mouse #5	Mouse #6	Mouse #7	Mouse #8
BL	0.544	0.544	0.585	0.632	0.632	0.632	0.544	0.632
0.5	0.544	0.544	0.632	0.585	0.632	0.632	0.544	0.632
1	0.585	0.544	0.632	0.444	0.632	0.444	0.632	0.632
2	0.544	0.504	0.632	0.632	0.632	0.632	0.632	0.632
4	0.632	0.632	0.585	0.585	0.632	0.544	0.632	0.632
6	0.632	0.632	0.389	0.632	0.544	0.632	0.632	0.632

[truncated: 130 more sheets: Figure 2e, Figure 2f, Figure 2g, Figure 2h, Figure 2i, Figure 2j, Figure 2k, Figure 2l, Figure 2m, Figure 2n , Figure 3a, Figure 3b, Figure 3c, Figure 3d, Figure 4a, Figure 4b, Foglio 4c, Figure 4d, Figure 4g, Figure 4h …]
